# Supplementary material for: Colora: a Snakemake workflow for complete chromosome-scale de novo genome assembly
Source: Bioinformatics. 2025 Apr 16;41(5):btaf175. doi: 10.1093/bioinformatics/btaf175 (PMC12065627; doi:10.1093/bioinformatics/btaf175)
Supplement: btaf175_Supplementary_Data [file btaf175_supplementary_data.zip]

Archive with 20 entries (19 files):
- Additional_files/
- Additional_files/S17_Hi-C_contact_maps.pdf
- Additional_files/S0_Hi_C_maps_code.pdf
- Additional_files/S4_NanoPlot_R.irregularis.pdf
- Additional_files/S6_NanoPlot_M.domestica.pdf
- Additional_files/S5_NanoPlot_A.thaliana.pdf
- Additional_files/S10_NanoPlot_A.thaliana_ONT.pdf
- Additional_files/S8_fastp_A.thaliana.pdf
- Additional_files/S9_fastp_M.domestica.pdf
- Additional_files/S1_R.irregularis_config.pdf
- Additional_files/S2_A.thaliana_config.pdf
- Additional_files/S3_M.domestica_config.pdf
- Additional_files/S12_R.irregularis_mitochondrion_gfastats.stats.pdf
- Additional_files/S13_A.thaliana_mitochondrion_gfastats.stats.pdf
- Additional_files/S14_M.domestica_mitochondrion_gfastats.stats.pdf
- Additional_files/S15_A.thaliana_chloroplast_gfastats.stats.pdf
- Additional_files/S16_M.domestica_chloroplast_gfastats.stats.pdf
- Additional_files/S11_complete_QUAST_reports.pdf
- Additional_files/S18_BUSCO_results_for_reference_and_original_assemblies.pdf
- Additional_files/S7_fastp_R.irregularis.pdf
